# Supplementary material for: Children’s Attentional Processes in Outdoor and Indoor Environments: The Role of Physiological Self-Regulation
Source: Int J Environ Res Public Health. 2022 Oct 12;19(20):13141. doi: 10.3390/ijerph192013141 (PMC9602797; doi:10.3390/ijerph192013141)
Supplement: Supplementary file 1 [file ijerph-19-13141-s001.zip]

Archive with 1 entries (1 files):
- ijerph-1961750-supplementary.pdf
